# Supplementary material for: Computational Study of the Peroxyl Radical Scavenging Ability of Phenolic Antioxidants
Source: Antioxidants (Basel). 2026 Jul 11;15(7):868. doi: 10.3390/antiox15070868 (PMC13405240; doi:10.3390/antiox15070868)
Supplement: Supplementary file 1 [file antioxidants-15-00868-s001.zip]

Archive with 1 entries (1 files):
- antioxidants-4369350-supplementary.pdf
